# Supplementary material for: Design, Rational Repurposing, Synthesis, In Vitro Evaluation, Homology Modeling and In Silico Study of Sulfuretin Analogs as Potential Antileishmanial Hit Compounds
Source: Pharmaceuticals (Basel). 2022 Aug 26;15(9):1058. doi: 10.3390/ph15091058 (PMC9504330; doi:10.3390/ph15091058)
Supplement: Supplementary file 1 [file pharmaceuticals-15-01058-s001.zip]

Archive with 1 entries (1 files):
- pharmaceuticals-1557490-supplementary.pdf
